# Supplementary material for: Space-Time Dependence of Emotions on Twitter after a Natural Disaster
Source: Int J Environ Res Public Health. 2021 May 16;18(10):5292. doi: 10.3390/ijerph18105292 (PMC8157039; doi:10.3390/ijerph18105292)
Supplement: Supplementary file 1 [file ijerph-18-05292-s001.zip]

Archive with 1 entries (1 files):
- ijerph-1183744-supplementary.pdf
